# Supplementary material for: An Integrated Specialised Care Approach for Families with Multiple, Severe, and Enduring Problems: A Qualitative Evaluation
Source: Int J Integr Care. 2025 Apr 30;25(2):6. doi: 10.5334/ijic.8576 (PMC12063601; doi:10.5334/ijic.8576)
Supplement: Appendices. — Appendix A to C. [file ijic-25-2-8576-s1.zip]

Archive with 6 entries (6 files):
- ijic-8576_barnhoorn-bos-s1/Appendix+A_SITs+characteristics.docx
- ijic-8576_barnhoorn-bos-s1/Appendix+A_SITs+characteristics.pdf
- ijic-8576_barnhoorn-bos-s1/Appendix+B_+topic+lists+codetree+observation+framework.docx
- ijic-8576_barnhoorn-bos-s1/Appendix+B_+topic+lists+codetree+observation+framework.pdf
- ijic-8576_barnhoorn-bos-s1/Appendix+C_Demographics+of+participants.docx
- ijic-8576_barnhoorn-bos-s1/Appendix+C_Demographics+of+participants.pdf
